# Supplementary material for: Fat tails and the need to disclose distribution parameters of qEEG databases
Source: PLoS One. 2024 Jan 5;19(1):e0295411. doi: 10.1371/journal.pone.0295411 (PMC10769036; doi:10.1371/journal.pone.0295411)
Supplement: S1 Data — (R) [file pone.0295411.s004.r]

setwd("E:/Wood/papers/QEEG_simulations/")     # Enter here the desired working directory

install.packages(c("stats", "moments", "RColorBrewer", "ggplot2"))
require(stats)
require(moments)
library(RColorBrewer)

rm(list = ls())
# Simulation 1: positive case counts under different cut-off values 
# under Gaussian and log normal distributions
# How many false positives in function of fat tails

cols <- colorRampPalette(brewer.pal(8,"Spectral"))(9)
repetitions <- 1000                                        # number of replications for each cell in the design
n           <- 1000                                        # number of individual observations used to derive the distribution in each trial
logCompress <- c(0.001, seq(0.1, 0.5, len = 8))            #
kSD         <- length(logCompress)
multiplier  <- c(1.5, 2, 2.5, 3)
cutpoint    <- length(multiplier)
myCols      <- sample(cols, 4)
results     <- matrix(NA, ncol = kSD, nrow = repetitions)
kurtskew    <- matrix(NA, ncol = 2, nrow = kSD)
FP          <- matrix(NA, ncol = kSD, nrow = length(multiplier))
EP          <- matrix(NA, ncol = kSD, nrow = length(multiplier))

for(k in 1:cutpoint){
cdfP        <- pnorm(multiplier[k], mean = 0, sd = 1)

	for(i in 1:kSD){
		set.seed(12456)
		data           <- matrix(rlnorm(repetitions*n, 0, logCompress[i]), ncol = repetitions, nrow = n, byrow = T)
		h              <- apply(data, 2, scale) # n * repetitions
		kurtskew[i, 1] <- mean(apply(data, 2, skewness))
		kurtskew[i, 2] <- mean(apply(data, 2, kurtosis))
		results[, i]   <- mapply(function(j)length(which(h[, j]> multiplier[k]))/n, 1:repetitions)/(1-cdfP)
	}

FP[k, ] <- round(apply(results, 2, mean), 2)
EP[k, ] <- round(apply(results, 2, sd), 4)


############################ Figure 2 ####################################################################### 

if(k ==1){
  tiff("Fig2.tif", res = 300, width = 20, height = 15, units = 'cm')
  par(mar = c(5,5,2,5))
  plot(FP[k, ]~logCompress, xaxt="n", labels = NA, type = "l", col = myCols[k], lwd = 3, xlim = c(-0.001, max(logCompress)), ylim = c(0, 15), 
     xlab = "standard deviation of EEG distribution", 
     ylab = "positives(lognormal)/positives(Gaussian)",
     main = "False positives due to fat-tails")
   axis(cex.axis = 0.7, side = 2, las=1, at = c(0, 1, 2, 3, 4, 5, 10, 15, 20, 25, 30, 35))
   axis(side = 1, las=1, at = round(logCompress, 3))
   segments(logCompress, (FP[k, ] - EP[k, ]), logCompress, (FP[k, ] + EP[k, ]), lwd = 1.5)
   
  
  }else{
lines(FP[k, ]~logCompress, col = myCols[k], lwd = 3)}
segments(logCompress, (FP[k, ] - EP[k, ]), logCompress, (FP[k, ] + EP[k, ]), lwd = 1.5)
}
abline(h = 1)
legend(x=0.01, y = 10, legend=c(paste("cut-off = ", multiplier), "E(Gaussian)"), col=c(myCols, "black"), cex=0.8, lty=1) # 
dev.off()

##############################################################################################################################################

aggregate(kurtskew[, 1], FUN = mean)


####################################### Figure 1 comparison of the density of Gaussian and logGaussian distributions
logCompress <- c(0.001, seq(0.1, 0.5, len = 3))
cutoff      <- c(-3, -2.5, -2, -1.5, 0, 1.5, 2, 2.5, 3)
cols        <- colorRampPalette(brewer.pal(8,"Spectral"))(9)
tiff("Fig1.tif", res = 300, width = 20, height = 5, units = 'cm')
par(mfrow=c(1, length(logCompress)))
par(mar = c(2,0.1,0.1,0.1))

for(i in 1:length(logCompress)){
  m  <- 0
  sd <- logCompress[i]
  
  quant2 <- seq(1+ m-6*sd, 1 + m+6*sd, 0.0001)
  quant <- seq(-6, 6, len = length(quant2))
  plot(dnorm(quant, 0, 1) ~ quant, type = "l", xlim = c(-6, 6), xaxt='n', yaxt='n', ylim = c(0, 0.45), xlab = "",  ylab = "")
  abline(h = 0, col = "grey")
  text(3, 0.42, labels = paste("sd logNorm =", sd))
  axis(side = 1, las = 2, outer = F, cex.axis= 1.5, at = cutoff, labels = cutoff, tcl = 0.25, mgp=c(3, .3, 0))
  points(dlnorm(quant2, meanlog = m, sdlog = sd)/(1/sd) ~ quant, type = "l", col = cols[i])
  
}
dev.off()
################################################################################

######################### Figure 3 ####################################################### 

install.packages("qqplotr")
install.packages("gridExtra")
library(gridExtra)
library(qqplotr)
set.seed(0)

logCompress <- c(0.001, seq(0.1, 0.5, len = 7))


smp <- data.frame(norm = rlnorm(1000, meanlog = 0, sdlog = logCompress[1]))
p1 <- ggplot(data = smp, mapping = aes(sample = norm)) +
  stat_qq_band() + stat_qq_line() + stat_qq_point() + 
  labs(x = "Theoretical Quantiles", y = "Sample Quantiles")

smp <- data.frame(norm = rlnorm(1000, meanlog = 0, sdlog = logCompress[2]))
p2 <- ggplot(data = smp, mapping = aes(sample = norm)) +
  stat_qq_band() + stat_qq_line() + stat_qq_point() + 
  labs(x = "Theoretical Quantiles", y = "Sample Quantiles")

smp <- data.frame(norm = rlnorm(1000, meanlog = 0, sdlog = logCompress[3]))
p3 <- ggplot(data = smp, mapping = aes(sample = norm)) +
  stat_qq_band() + stat_qq_line() + stat_qq_point() + 
  labs(x = "Theoretical Quantiles", y = "Sample Quantiles")

smp <- data.frame(norm = rlnorm(1000, meanlog = 0, sdlog = logCompress[4]))
p4 <- ggplot(data = smp, mapping = aes(sample = norm)) +
  stat_qq_band() + stat_qq_line() + stat_qq_point() + 
  labs(x = "Theoretical Quantiles", y = "Sample Quantiles")

smp <- data.frame(norm = rlnorm(1000, meanlog = 0, sdlog = logCompress[5]))
p5 <- ggplot(data = smp, mapping = aes(sample = norm)) +
  stat_qq_band() + stat_qq_line() + stat_qq_point() + 
  labs(x = "Theoretical Quantiles", y = "Sample Quantiles")

smp <- data.frame(norm = rlnorm(1000, meanlog = 0, sdlog = logCompress[6]))
p6 <- ggplot(data = smp, mapping = aes(sample = norm)) +
  stat_qq_band() + stat_qq_line() + stat_qq_point() + 
  labs(x = "Theoretical Quantiles", y = "Sample Quantiles")

smp <- data.frame(norm = rlnorm(1000, meanlog = 0, sdlog = logCompress[7]))
p7 <- ggplot(data = smp, mapping = aes(sample = norm)) +
  stat_qq_band() + stat_qq_line() + stat_qq_point() + 
  labs(x = "Theoretical Quantiles", y = "Sample Quantiles")

smp <- data.frame(norm = rlnorm(1000, meanlog = 0, sdlog = logCompress[8]))
p8 <- ggplot(data = smp, mapping = aes(sample = norm)) +
  stat_qq_band() + stat_qq_line(identity = T) + stat_qq_point() + 
  labs(x = "Theoretical Quantiles", y = "Sample Quantiles")

tiff("Fig3.tif", res = 300, width = 15, height = 30, units = 'cm')
grid.arrange(p1, p2, p3, p4, p5, p6, p7, p8, nrow = 4)
dev.off()

########################################################################################

 

################################################################################################
################################################################################################
# Simulation 2: investigation of the heteroscedasticity in the tails 
# Correlations between lognormal variables and between Gaussian are generated
install.packages("irr")
install.packages("lmtest")
require(irr)
library(MASS)
library(lmtest)

repetitions <- 1
n           <- 1000
logCompress <- c(0.001, seq(0.1, 0.5, len = 8))
kSD         <- length(logCompress)


a<- scale(rnorm(n, 0, 1))
b<- scale(rnorm(n, 0, 1))
c<- scale(rnorm(n, 0, 1))

k <- 10000
indlog   <- rep(1:9, k)
indy     <- gl(k, 9)

corrlev <- c(1, 0.65, 0.5, 0.225)
r1 <- c()
r2 <- c()
r3 <- c()
r4 <- c()
for(l in 1:length(corrlev)){

prop_res <- matrix(NA, ncol = 9, nrow = k)
rhoM     <- matrix(NA, ncol = 9, nrow = k)
myP      <- matrix(NA, ncol = 9, nrow = k)
myB      <- matrix(NA, ncol = 9, nrow = k)

for(j in 1:length(indlog)){

  factor <-corrlev[l]  # 1, 0.65, 0.5, 0.225

a<- scale(exp(rnorm(n, 0, logCompress[indlog[j]])))
b<- scale(exp(rnorm(n, 0, logCompress[indlog[j]])))
c<- scale(exp(rnorm(n, 0, logCompress[indlog[j]])))

d                       <- a + b*factor
e                       <- a + c*factor
pre                     <- scale(d)
post                    <- scale(e)
rhoM[indy[j],indlog[j]] <- rho  <- cor(pre, post)
diff                    <- as.numeric(scale(post - pre))
#plot(diff ~ pre, xlim = c(-6, 6), ylim = c(-4, 4), ylab = "post - pre")
#hist(c - a)

myP[indy[j],indlog[j]] <- log10(bptest(lm(diff ~ pre))$p.value)
myB[indy[j],indlog[j]] <- summary(lm(abs(diff) ~ pre))$coefficients[2]
crFactor <- as.numeric(1.96*sqrt(2*(1-rho)))

#prop_res[indy[j],indlog[j]] <- length(subset(diff, pre > 1.96 & diff < -crFactor | pre < 1.96 & diff > crFactor))/length(diff)  # 
#prop_res[indy[j],indlog[j]] <- length(subset(diff, as.numeric(pre > 1.96) * as.numeric(abs(diff) < crFactor)))/length(diff)  # 
prop_res[indy[j],indlog[j]] <- length(subset(diff, pre > 1.96 && abs(diff) < crFactor))/length(diff)  # 

}

r1 <- rbind(r1, apply(rhoM, 2, mean))
r2 <- rbind(r2, apply(myP, 2, mean))
r3 <- rbind(r3, log10(1+ abs(apply(myB, 2, mean))))
r4 <- rbind(r4, (apply(prop_res, 2, mean)/apply(prop_res, 2, mean)[1])-1)

}


##################################### Resubmission PLOS1 october 2023 ##################################################

setwd("E:/Wood/papers/QEEG_simulations/")     # Enter here the desired working directory

install.packages(c("stats", "moments", "RColorBrewer", "ggplot2"))
install.packages(c("EnvStats"))
require(stats)
require(moments)
library(RColorBrewer)
library(EnvStats)

rm(list = ls())
# Simulation 1: positive case counts under different cut-off values 
# under Gaussian and log normal distributions
# How many false positives in function of fat tails

cols <- colorRampPalette(brewer.pal(8,"Spectral"))(9)
repetitions <- 1000                                       # number of replications for each cell in the design
n           <- 1000                                        # number of individual observations used to derive the distribution in each trial
#logCompress <- c(0.001, seq(0.1, 0.5, len = 8))            #
#logCompress <- sort(c(3, 5, 8, 12, 16, 20, 30, 40), decreasing = T) # Number of degrees of freedom of a t distribution  
#logCompress <- sort(c(1, 2, 3, 5, 8, 12, 16, 20), decreasing = T) # Number of degrees of freedom of a chi^2 distribution  
logCompress <- sort(c(0.5, 1, 1.5, 2, 2.5, 3, 5, 8), decreasing = T) # Number of degrees of freedom of a chi^2 distribution 
#logCompress <- sort(c(1:8), decreasing = T) # counter for the Gaussian distribution 

kSD         <- length(logCompress)
multiplier  <- c(1.5, 2, 2.5, 3)
cutpoint    <- length(multiplier)
myCols      <- sample(cols, 4)
results     <- matrix(NA, ncol = kSD, nrow = repetitions)
kurtskew    <- matrix(NA, ncol = 2, nrow = kSD)
FP          <- matrix(NA, ncol = kSD, nrow = length(multiplier))
EP          <- matrix(NA, ncol = kSD, nrow = length(multiplier))

for(k in 1:cutpoint){
  cdfP        <- pnorm(multiplier[k], mean = 0, sd = 1)
  
  for(i in 1:kSD){
    set.seed(12457)
    #data           <- matrix(rlnorm(repetitions*n, 0, logCompress[i]), ncol = repetitions, nrow = n, byrow = T)
    #data           <- matrix(rt(repetitions*n, logCompress[i], 0), ncol = repetitions, nrow = n, byrow = T)
    #data           <- matrix(rchisq(repetitions*n, logCompress[i], 0), ncol = repetitions, nrow = n, byrow = T)
    data            <- matrix(rpareto(repetitions*n, 1, logCompress[i]), ncol = repetitions, nrow = n, byrow = T)
    #data           <- matrix(rnorm(repetitions*n, 0, 1), ncol = repetitions, nrow = n, byrow = T)
    h              <- apply(data, 2, scale) # n * repetitions
    kurtskew[i, 1] <- mean(apply(data, 2, skewness))
    kurtskew[i, 2] <- mean(apply(data, 2, kurtosis))
    results[, i]   <- mapply(function(j)length(which(h[, j] > multiplier[k]))/n, 1:repetitions)/(1-cdfP) # computes the excess of positives compared to a Gaussian
  }
  
  FP[k, ] <- round(apply(results, 2, mean), 2)
  EP[k, ] <- round(apply(results, 2, sd), 4)
  
  
  ############################ Figure 2 ####################################################################### 
  
  #ratio <- log10(kurtskew[, 2]+1)
  ratio <- (logCompress)
  
  if(k == 1){
    tiff("FigP.tif", res = 300, width = 20, height = 15, units = 'cm')
    par(mar = c(5,5,2,5))
    plot(FP[k, ] ~ ratio, xaxt="n", labels = NA, type = "l", col = myCols[k], lwd = 3, xlim = c(min(ratio), (max(ratio)+0.1)), ylim = c(0, 20), 
         #xlab = "log10(kurtosis(chi-square)+1)", 
         xlab = "exponent", 
         #ylab = "positives(t-distribution)/positives(Gaussian)",
         ylab = "positives(Pareto distribution)/positives(Gaussian)",
         main = "False positives due to fat-tails")
    axis(cex.axis = 0.7, side = 2, las=1, at = c(0, 1, 2, 3, 4, 5, 6, 8, 10, 15, 20, 25, 30, 35)) # writes numbers on the y-axis
    axis(side = 1, las=1, at = round(ratio, 3))
    segments(ratio, (FP[k, ] - EP[k, ]), ratio, (FP[k, ] + EP[k, ]), lwd = 1.5)
    
    
  }else{
    lines(FP[k, ]~ratio, col = myCols[k], lwd = 3)}
  segments(ratio, (FP[k, ] - EP[k, ]), ratio, (FP[k, ] + EP[k, ]), lwd = 1.5)
}
abline(h = 1)
legend(x=0.2, y = 20, legend=c(paste("cut-off = ", multiplier), "E(Gaussian)"), col=c(myCols, "black"), cex=0.8, lty=1) # 
dev.off()

getwd()
